# Supplementary material for: Prospective Pilot Study of Ultrasound Resolution Microscopy Imaging (URM) for Differentiating Benign and Malignant Breast Lesions: A Quantitative Microvascular Parameter Analysis
Source: Diagnostics (Basel). 2026 Apr 8;16(8):1119. doi: 10.3390/diagnostics16081119 (PMC13114468; doi:10.3390/diagnostics16081119)
Supplement: Supplementary file 1 [file diagnostics-16-01119-s001.zip]

Archive with 1 entries (1 files):
- diagnostics-4152054-supplementary.pdf
